# Supplementary material for: Overcoming barriers to equality, diversity, inclusivity, and sense of belonging in healthcare education: the Underrepresented Groups’ Experiences in Osteopathic Training (UrGEnT) mixed methods study
Source: BMC Med Educ. 2024 Apr 26;24:468. doi: 10.1186/s12909-024-05404-3 (PMC11055260; doi:10.1186/s12909-024-05404-3)
Supplement: Supplementary file 6 — Supplementary Material 6 [file 12909_2024_5404_MOESM6_ESM.xlsx]

## Sheet: Sheet1
Themes	Content of workshops discussions
Increasing staff awareness	Suggestions that OEIs should increase staff awareness of EDI using varied methods including mandatory communication skills and EDI training to encourage dialogue between staff, students and patients and improve conflict management. There was a feeling that staff should take personal responsibility for educating themselves to communicate effectively with people from diverse backgrounds by learning…
Improving student support	There was strong support for Active Bystander training to identify and respond to discriminatory language and behaviour and explore resistance to change. Additional internal support was suggested through increased pastoral care from personal tutors and understanding of individual needs, and better communication pathways between different teaching teams to ensure consistent support. Support polici…
Clarifying EDI processes	Complaints and whistle-blowing policies and processes were often unclear (e.g., point of first contact, time limits for complaints, potential consequences of raising an issue). There were concerns that problems identified by student year group reports were often ignored and that complaining created negative consequences for the people who challenged discrimination or institutional norms e.g., if …
Increasing representation	More inclusive recruitment processes for staff and students were recommended because of lack of diversity in OEIs and lack of visibility in the profession e.g., advertising targeted to URGs, removing names from application forms, postgraduate mentoring to diversify staff role models. Increasing student representation in decisions about assessments and feedback processes was suggested as a way of …
Developing inclusivity in curriculum	The challenges faced regarding developing an inclusive curriculum were shared across different OEIs, and collaboration on tackling this was recommended. OEIs should carve out space for change to happen and training opportunities. Engaging with students, promoting communities of practice and patient engagement groups were considered key for this change.
Mentoring peer support	Initiate mentoring, peer learning and peer support: senior students and new students, recent graduates and students. Provide mixed year team education in clinical settings. Potential challenges and obstacles: Limited time available in the planned curriculum delivery
Building communities and peer to peer relationships as part of induction and as an ongoing process	Several recommendations were made to achieve this, including focussed time for peer-to-peer relationship building; prolonging fresher’s week and induction to include team building workshops targeting all learning groups across part time and full time programmes to build relationships, build skills such as communications skills, include structural processes as information as to how to seek support…
Enhancing opportunities for students in need of support	Early identification of students feeling excluded or having challenging experiences, train people to notice, use student engagement data effectively, have effective personal tutor systems in place, Potential obstacles: Fears of starting conversations and making offensive mistakes and using the wrong words; Training and support not always available
Enhancing availability of support	Create space and process for people to seek support; Create community groups for staff and students Potential obstacles: Travel and time challenges to attend, crowded curriculum, Views that groups are not important
Creating access to student and staff experiences to support other students	Capture different student and staff stories and experiences and providing an accessible space for these to be available to all from year early in their enrolment. Providing “tedtalks” from diverse groups – drawing on internal and external communities. Support students to develop podcasts around needs of different students groups eg parents and care responsibilities, part-time and full-time needs.…
Enhancing the curriculum and teaching and learning	Ensuring that teaching, learning and the curriculum are student centred and take into account the wide range of diverse needs, backgrounds, identities that will be present in the student body. Ensuring the curriculum is inclusive. Re-evaluation of timing of delivery or modes of delivery of the curriculum to account for diverse needs
Promoting student led initiatives to build communities within the student body	Providing opportunities for student led initiatives to create inclusion and cohesion – student bubbles, student led events, eg bring a dish from a country, draw lots for country etc
Training provision	Training for staff and students - Active programme of bystander, allyship training. Make EDI training obligatory at the beginning of the year. Developing experiential workshops by students and by external facilitators Possible obstacles: Creating institutional culture where this is valued and prioritised, creating culture of trust; Resources to pay for training
Promotional activities to support participation and awareness of diversity	Create bespoke campaigns to promote inclusion eg international day, different cultural and religious celebrations Possible obstacle: lack of volunteers
Promoting role modelling and diversity in the faculty	Encouraging early career osteopaths from underrepresented groups back into educational delivery Possible obstacle: Appropriate payment vs clinical income potential, Developing career development pathways within OEI’s
Promoting inclusion for potential students pre-enrolment	Prerecruitment / pre-community meetings – community meetings eg social events, meet and greet, online, include contextual element to interviews around interests, hobbies and context. Involve students in recruitment and interview processes include student co production in public relations and promotion ensuring that diverse representation is apparent on websites, prospectuses etc Set up buddy syst…
Enhancing the collection of data for enhancing inclusion	Enhance the clarity around demographic and personal data collection for students be clearer and more explicit how the data will be used – clear answers as to why gender, race, sexuality and religion is being collected and how it will be used.
Enhancing and developing student unions	Invest in Student Unions to support more students to devote time to promote integration; Provide staff resource to support creation of student groups and interests so its not all up to students
